# Supplementary material for: Allelic compatibility in plant immune receptors facilitates engineering of new effector recognition specificities
Source: Plant Cell. 2023 Jul 24;35(10):3809–27. doi: 10.1093/plcell/koad204 (PMC10533329; doi:10.1093/plcell/koad204)
Supplement: koad204_Supplementary_Data [file koad204_supplementary_data.zip]

Archive with 4 entries (4 files):
- Author_Revisions_Checklist_v1.pdf
- tpc.23.00251Supplemental Figures and Tables.pdf
- tpc.23.00251Supplemental File 1 Appendices.pdf
- TPC2023RA00251R1 Peer Review Report.pdf
